# Supplementary material for: The Beneficial Use of Artemisia annua, Artemisinin, and Other Compounds in Animal Health
Source: Animals (Basel). 2025 May 8;15(10):1359. doi: 10.3390/ani15101359 (PMC12108174; doi:10.3390/ani15101359)
Supplement: Supplementary file 1 [file animals-15-01359-s001.zip]

Archive with 1 entries (1 files):
- animals-3584305-supplementary.xlsx
