# Supplementary material for: The Beneficial Use of Artemisia annua, Artemisinin, and Other Compounds in Animal Health
Source: Animals (Basel). 2025 May 8;15(10):1359. doi: 10.3390/ani15101359 (PMC12108174; doi:10.3390/ani15101359)
Supplement: Supplementary file 1 [file animals-15-01359-s001.zip › animals-3584305-supplementary.xlsx]

## Sheet: Supplementary Table S1
Reference	Section	Animal	Age	Period of administration	Dose	Plant presentation	Chemical compositon
32	Gut health	Geese	35-day-old	21 days	1% of feed	Not specified	Described
33	Gut Health	Broilers	14-day-old	28 days	1) 0.005% of feed 2) 0.005% of feed + 0.01% of feed	1) Essential oil 2) Essential oil + A. annua powder	Described
34	Gut Health	Broilers	14-day-old	5 days (before or after the infection with Eimeria necatrix)	0.1% of feed	A. annua aqueous extract	Not described
35	Gut Health	Broilers	7-day-old	28 days	1) 0.015, 0.025 and 0.05% of feed 2) 0.5, 1 and 2% of feed	1) n-hexane extract from leaves 2) A. annua dried leaves	Described (only dried leaves)
36	Gut Health	Broilers	15-day-old	28 days	0.075% of feed	A. annua polysaccharide	Not described
39	Gut Health	Pigs	28-day-old	28 days	1, 2, and 4% of feed	A. annua residue	Described
43	Gut Health	Chickens	1-day-old	28 days	0.1% of feed	A. annua extract (98% artemisinin)	Described
44	Gut Health	Pigs	21-day-old	29 days	0.5, 1, 2, and 4% of feed	Enzymatically treated A. annua	Not described
45	Gut Health	Broilers	1-day-old	42 days	1) 0.2 and 0.4% of feed 2) 0.5, 1 and 1.5% of feed	1) A. annua extract (methanolic extraction) 2) A. annua leaf powder	Not described
47	Gut Health	Broilers	1-day-old	42 days	0.05, 0.1, 0.15, and 0.2% of feed	A. annua aqueous extract	Not described
48	Gut Health	Broilers	14-day-old	21 days	1) 0.005% of feed 2) 0.005% of feed + 1% of feed	1) A. annua oil 2) A. annua oil + A. annua powder	Not described
49	Gut Health	Pregnant sows	From day 85 of gestation	50 days	0.1% of feed	Enzymatically treated A. annua	Described
50	Gut Health	Pregnant sows	From day 85 of gestation	50 days	0.1% of feed	Enzymatically treated A. annua	Not described
51	Gut Health	Lambs	3-month-old	60 days	0.05, 0.1, and 0.15% of feed	A. annua aqueous extract	Not described
52	Gut Health	Dairy cows	Not specified	35 days	50, 100, and 150 g/day/animal	A. annua extract	Described
53	Gut Health	Dairy cows	Not specified	35 days	0.25%, 0.50%, and 0.75% of feed	A. annua extract	Described
75	Coccidiosis	Laying hens	23-week-old	28 days	0.5% and 1% of feed	A. annua leaf powder	Described
76	Coccidiosis	Broilers	10-day-old	26 days	1.5% of feed	A. annua leaf powder	Not described (only artemisinin quantified)
77	Coccidiosis	Broilers	1-day-old	42 days	5% of feed	A. annua leaf powder	Described
78	Coccidiosis	Broilers	1-day-old	1) 21 days 2) 4 weeks	1) 0.5, 1, and 5% of feed 2) 2, 8.5 and 17 ppm	1) A. annua leaf powder 2) Artemisinin	Not described
79	Coccidiosis	Broilers	15-day-old	7 days	0.015, 0.03, and 0.06% of feed	Not specified	Not described
81	Coccidiosis	Broilers	1-day-old	31 days	0.35% of feed	A. annua leaf powder	Described
82	Coccidiosis	Broilers	29-day-old	45 days	3% of feed	A. annua leaf powder	Not described (only artemisinin quantified)
83	Coccidiosis	Lambs	45-day-old	14 days	1) 120, 240 and 480 g in the diet 2) 30ml in the diet 3) 30ml in the diet	1) Not specified 2) A. annua aqueous extract 3) A. annua alcohol extract	Described (only the extracts 2 and 3)
84	Coccidiosis	Lambs	45-day-old	14 days	1) 120 g in the diet 2) 120 g in the diet	1) Fermented A. annua 2) Not specified	Not described
85	Coccidiosis	Rabbits	5-week-old	10 weeks	1) 0.5 and 1 ml/animal 3 days weekly 2) 2.5 and 5 ml/animals 3 days weekly 3) 5 g/kg in the diet	1) Ethanolic extract (100 mg/L) 2) Ethanolic extract (200 mg/L) 3) A. annua leaf powder	Not described (only artemisinin quantified)
87	Coccidiosis	Broilers	1-day-old	7 days	0.001 and 0.0017% of feed	Artemisinin	-
89		Broilers	14-day-old	8 days	0.01% of feed	Artemisinin	-
90	Coccidiosis	Broilers	1-day-old	1 day prior Eimeria tenella infection	1) 5% of feed 2) 0.01%	1) A. annua leaf powder 2) Artemisinin	Not described
92		Broilers	12-day-old	16 days	5, 50 and 500 ppm	Artemisinin	-
93	Coccidiosis	1) Broilers 2) Laying hens	1) 7-day-old 2) point of lay (18-24 weeks)	1) 11 weeks 2) 18 weeks	10% and 20% of feed	A. annua leaf powder	Described
110	Leishmaniasis	In-vitro	-	48 hours	0-0.5 mM	Artemisinin	-
111	Leishmaniasis	1) In vitro 2) BALB/c mice	2) 4- to 6-week-old	1) 48 hours 2) 2 weeks (5 administrations in alternate days)	1) 0-500 μM 2) 10 and 25 mg/kg	Artemisinin	-
112	Leishmaniasis	1) In vitro 2) BALB/c mice	2) 6- to 8-week-old	1) 24, 48, 72 hours 2) 6 weeks	1) 5, 10, 25, 50, 100 μg/ml 2) 5 μg/day	Artemisinin	-
113	Leishmaniasis	In vitro	-	24 hours	0–0.5 mM	Artemisinin	-
115	Leishmaniasis	In vitro	-	48 hours	0.2, 0.75, 2.7, 9.6, 33.5 and 100 μM	Artemisinin	-
117	Leishmaniasis	BALB/c mice	6- to 8-week-old	10 days	50, 100 and 200 mg/kg	A. annua leaf essential oil	Described
119	Leishmaniasis	BALB/c mice	6- to 8-week-old	10 days	50, 100 and 200 mg/kg	1) n-hexane extract from A. annua leaves 2) n-hexane extract from A. annua seeds 3) artemisinin	Not described
121	Leishmaniasis	Cat	6-year-old	42 days (3 cycles of 11 days of treatment and 3 days off)	8 mg/kg every 24h	A. annua extract	Not described
122	Leishmaniasis	Dog	6-month-old	15 months	Not described	A. annua leaf powder	Not described
148	Cancer	In vitro (D-17 Canine osteosarcoma cell line)	-	24 hours	1) 50, 100, 250, 500, 750, 1000, and 2000 μM 2) 14, 35, 70, 140, 280, 420, and 700 μM	1) Artemisinin 2) A. annua hydroalcoholic extract	Not described
149	Cancer	Dogs and cats	From 1- to 16-year-old	Specific treatment duration depending on each animal (maximum 6 years)	1400 mg/m2 (≃ 46,6 mg/kg)	A. annua leaf powder	Not described (only artemisinin quantified)
150	Cancer	In vitro (OSCA-8 and OSCA-40 Canine osteosarcoma cell lines)	-	24 hours	1) 0.22, 0.44, 1.1, 2.2, 4.4, and 35.2 μM 2) 50, 100, 500, 1000, 2000, 3000 μM	1) A. annua hydroalcoholic extract 2) Artemisinin	Not described (only artemisinin quantified)
156	Cancer	Dogs and cats	10-year-old	Specific treatment duration depending on each animal (maximum 2 years)	450 mg/dog/day 150 mg/cat/day	A. annua leaf powder	Not described
